# Supplementary material for: A simple and efficient method to quantify the cell parameters of the seed coat, embryo and silique wall in rapeseed
Source: Plant Methods. 2022 Nov 3;18:117. doi: 10.1186/s13007-022-00948-1 (PMC9632141; doi:10.1186/s13007-022-00948-1)
Supplement: Supplementary file 4 — Additional file 4. Raw data of all the figures. [file 13007_2022_948_MOESM4_ESM.xlsx]

## Sheet: DatasetS1
Raw data of Fig. 3c and Fig. 6c
Mature seed parameters based on the TF and CML method
Sample name	Seed area (mm2)	Cell size (TF method) (μm2)	Cell size (CML method) (μm2)	Cell number (TF method)	Cell number (CML method)
sample1	2.469	272.498	270.159	36242.4	36556.2
sample2	2.316	276.811	288.244	33466.9	32139.4
sample3	2.43	268.306	272.725	36227.3	35640.3
sample4	2.311	242.826	252.068	38068.4	36672.6
sample5	2.329	261.042	262.723	35687.8	35459.4
sample6	2.46	271.044	268.89	36304.1	36594.9
sample7	2.441	246.137	255.212	39669	38258.3
sample8	2.5	241.975	250.842	41326.5	39865.8
sample9	2.41	285.748	292.909	33736	32911.3
sample10	2.282	253.181	253.779	36053.3	35968.3
sample11	2.314	285.649	296.252	32403.4	31243.6
sample12	2.326	295.173	303.245	31520.5	30681.4
sample13	2.45	272.498	275.131	35963.5	35619.4
sample14	2.288	291.51	282.746	31395.1	32368.3
sample15	2.387	278.33	283.072	34304.6	33729.9
sample16	2.371	300.917	301.384	31517	31468.2
sample17	2.327	279.634	278.737	33286.4	33393.4
sample18	2.417	295.465	302.248	32721.3	31986.9
sample19	2.414	269.73	274.463	35798.7	35181.4
sample20	2.319	268.745	272.684	34516	34017.3
sample21	2.409	303.817	311.488	31716.5	30935.4
sample22	2.249	297.24	315.577	30265.1	28506.5
sample23	2.338	321.979	323.288	29045.4	28927.8
sample24	2.408	290.724	305.644	33131.1	31513.8
sample25	2.357	305.475	311.303	30863.4	30285.6
sample26	2.186	278.208	287.222	31429.8	30443.4
sample27	2.454	285.075	290.988	34433	33733.4
sample28	2.456	270.232	270.462	36354	36323.1
sample29	2.319	318.123	331.11	29158.6	28014.9
sample30	2.31	295.173	305.079	31303.7	30287.2
sample31	2.297	322.263	327.232	28510.9	28078
sample32	2.457	310.681	321.521	31633.8	30567.2
sample33	2.518	336.231	338.739	29955.6	29733.8
sample34	2.376	330.591	345.08	28748.5	27541.5
sample35	2.449	305.96	313.433	32017.2	31253.9
sample36	2.391	308.905	323.57	30960.9	29557.7
sample37	2.454	259.298	260.94	37856	37617.9
sample38	2.543	240.255	243.472	42338.3	41778.9
sample39	2.479	240.427	246.284	41243.3	40262.5
sample40	2.434	264.262	260.518	36842.2	37371.7
sample41	2.443	229.002	234.04	42672.1	41753.5
sample42	2.452	243.488	242.755	40281.3	40402.9
sample43	2.454	250.61	245.645	39168.5	39960.1
sample44	2.433	237.465	235.724	40982.9	41285.6
sample45	2.414	261.042	262.888	36990.2	36730.5
sample46	2.603	230.994	230.892	45074.8	45094.8
sample47	2.403	237.182	238.284	40525.8	40338.4
sample48	2.534	278.625	278.086	36378.6	36449.1
sample49	2.386	278.513	281.995	34267.7	33844.5
sample50	2.601	296.795	306.175	35054.6	33980.5
sample51	2.391	266.048	274.549	35948.3	34835.3
sample52	2.45	261.755	259.708	37439.7	37734.7
sample53	2.391	259.892	263.508	36799.8	36294.9
sample54	2.545	243.773	244.105	41760.2	41703.4
sample55	2.257	294.665	286.347	30638.2	31528.2
sample56	2.495	274.675	269.349	36333.8	37052.3
sample57	2.263	252.414	247.462	35861.7	36579.3
sample58	2.162	249.381	251.905	34677.8	34330.4
sample59	2.206	252.338	252.804	34969	34904.5
sample60	2.267	235.825	231.273	38452.3	39209.1
sample61	2.235	235.664	230.205	37935.3	38835
sample62	2.2	235.344	234.181	37392	37577.7
sample63	2.288	232.491	241.06	39365	37965.6
sample64	2.291	283.075	285.49	32373	32099.2
sample65	2.084	232.125	235.517	35911.7	35394.4
sample66	2.178	286.779	296.43	30378.7	29389.7
sample67	2.139	249.356	260.988	34312.4	32783.1
sample68	2.09	307.044	323.281	27227.4	25859.8
sample69	2.032	288.359	301.413	28187	26966.3
sample70	2.045	257.267	261.885	31795.7	31235.1
sample71	2.175	254.264	270.254	34216.4	32191.9
sample72	2.086	273.651	284.206	30491.4	29359
sample73	2.25	274.675	295.278	32766	30479.8
sample74	2.046	242.878	248.595	33696	32921.1
sample75	2.195	273.961	289.082	32048.4	30372.1
sample76	2.176	240.572	246.454	36180.5	35316.9
sample77	1.922	270.138	277.278	28459.6	27726.7
sample78	2.102	241.118	245.521	34870.9	34245.6
sample79	2.178	226.392	227.488	38482	38296.5
sample80	1.857	281.109	288.203	26423.9	25773.5
sample81	2.049	242.864	256.599	33747.3	31940.9
sample82	2.015	253.57	263.485	31786.1	30590
sample83	2.253	273.141	273.85	32993.9	32908.6
sample84	2.557	271.217	299.656	37711.5	34132.5
sample85	2.43	330.47	339.173	29412.6	28658
sample86	2.421	281.812	293.323	34363.3	33014.8
sample87	2.622	270.189	285.465	38817.2	36740.1
sample88	2.492	252.52	254.988	39474.1	39092.1
sample89	2.477	286.022	296.346	34640.7	33433.9
sample90	2.377	272.376	275.131	34907.6	34558.1
sample91	2.658	267.039	274.036	39814.4	38797.9
sample92	2.513	262.877	269.849	38238.4	37250.4
sample93	2.502	301.745	311.173	33167.1	32162.2
sample94	2.509	310.391	321.787	32333.4	31188.4
sample95	2.418	263.551	262.305	36698.7	36873.2
sample96	2.51	294.52	302.278	34089.4	33214.5
sample97	2.62	283.182	293.243	37008	35738.3
sample98	2.449	308.645	323.135	31738.7	30315.5
sample99	2.349	314.616	324.77	29865	28931.2
sample100	2.443	350.582	351.638	27873.7	27790
sample101	2.487	307.263	312.831	32376.2	31799.9
sample102	2.79	295.877	314.812	37718.4	35449.8
sample103	2.301	261.603	265.104	35183.1	34718.4
sample104	2.471	261.501	264.623	37797.1	37351.2
sample105	2.485	320.165	323.985	31046.5	30680.4
sample106	2.233	267.399	270.808	33403.3	32982.8
sample107	2.548	320.823	322.121	31768.3	31640.3
sample108	2.195	297.507	294.591	29511.9	29804.1
sample109	2.226	277.577	291.563	32077.6	30538.8
sample110	2.522	287.685	301.758	35066.1	33430.8
sample111	2.459	291.878	299.008	33699	32895.5
sample112	2.518	287.181	296.813	35072	33933.8
sample113	2.604	271.711	270.906	38334.8	38448.8
sample114	2.446	251.833	249.17	38851.1	39266.3
sample115	2.551	256.792	251.107	39736.5	40636.1
sample116	2.562	291.902	294.281	35107.6	34823.9
sample117	2.675	292.194	296.312	36619.5	36110.6
sample118	2.623	261.954	263.79	40052.9	39774
sample119	2.499	280.807	282.226	35597.4	35418.4
sample120	2.402	276.768	280.811	34715	34215.2
sample121	2.618	272.928	276.803	38369	37832
sample122	2.417	313.941	318.185	30795.6	30384.9
sample123	2.187	252.133	261.153	34695.9	33497.6
sample124	2.38	234.762	240.305	40551.7	39616.4
sample125	2.234	225.433	228.84	39639.3	39049.2
sample126	2.306	233.68	238.379	39472.8	38694.7
sample127	2.175	251.74	256.915	34559.5	33863.3
sample128	2.298	240.277	246.933	38255.9	37224.7
sample129	2.183	235.812	240.51	37029.5	36306.1
sample130	2.355	230.953	234.012	40787.6	40254.3
sample131	2.307	229.251	234.991	40252.8	39269.7
sample132	2.231	222.081	221.616	40183.5	40267.8
sample133	2.35	279.418	287.245	33641.4	32724.7
sample134	2.649	296.446	306.983	35743.5	34516.5
sample135	2.339	268.392	273.328	34859.5	34230
sample136	2.525	296.385	315.237	34077.3	32039.4
sample137	2.639	250.172	253.631	42195	41619.5
sample138	2.514	299.425	312.092	33584.4	32221.2
sample139	2.305	230.224	230.597	40047.9	39983.2
sample140	2.27	217.908	224.41	41669	40461.6
sample141	2.322	277.017	298.22	33528.6	31144.8
sample142	2.219	278.055	281.047	31921.7	31581.9
sample143	2.517	309.972	314.099	32480.3	32053.5
sample144	2.447	264.197	266.096	37048.2	36783.7
sample145	2.482	274.12	268.678	36217.7	36951.3
sample146	2.505	292.986	298.529	34199.6	33564.5
sample147	2.473	304.624	327.085	32472.8	30242.9
sample148	2.414	303.505	308.009	31814.9	31349.7
sample149	2.579	305.763	320.435	33738.6	32193.7
sample150	2.454	282.382	285.09	34761.4	34431.3
sample151	2.566	307.842	312.088	33341.8	32888.2
sample152	2.471	275.431	280.558	35885.5	35229.8
sample153	2.663	270.33	268.892	39403.7	39614.4
sample154	2.568	272.928	284.354	37636.2	36124
sample155	2.531	310.6	315.532	32594.9	32085.5
sample156	2.521	290.544	308.479	34707.3	32689.5
sample157	2.562	311.836	327.903	32863.4	31253.1
sample158	2.589	348.327	371.691	29730.7	27861.8
sample159	2.655	310.391	309.054	34215	34362.9
sample160	2.57	307.842	324.83	33393.8	31647.3
sample161	2.652	282.119	287.387	37601.2	36911.9
sample162	2.518	298.667	304.615	33723.2	33064.7
sample163	2.683	324.528	343.503	33069.5	31242.8
sample164	2.593	294.91	299.273	35170	34657.4
sample165	2.557	304.095	311.663	33634.2	32817.5
sample166	2.765	302.918	317.109	36511.5	34877.6
sample167	2.691	317.467	335.23	33905.9	32109.3
sample168	2.507	296.446	299.095	33827.4	33527.8
sample169	2.601	298.601	303.31	34842.5	34301.5
sample170	2.597	283.429	290.515	36651.2	35757.2
sample171	2.547	301.473	324.701	33794.1	31376.6
sample172	2.684	305.763	320.015	35112.2	33548.4

## Sheet: DatasetS2
Raw data of Fig. 5f
Individel cell parameters of mature seed coat based on the CML method
Cell	Area (μm2)	Perimeter (μm)	Feret's diameter (μm)
1	264.024	67.267	23.01
2	323.573	84.775	32.42
3	403.199	80.351	28.67
4	466.013	86.068	28.912
5	322.988	77.639	25.987
6	302.131	68.626	22.512
7	298.915	72.382	26.915
8	466.061	86.103	28.23
9	388.872	77.715	26.714
10	348.279	76.52	26.329
11	204.669	63.761	22.43
12	336.486	74.05	25.501
13	250.525	63.238	21.899
14	257.591	66.236	22.146
15	343.065	74.918	26.254
16	307.833	72.408	23.714
17	208.812	61.405	20.068
18	237.709	66.98	22.819
19	212.418	59.056	22.326
20	197.896	57.561	19.706
21	376.445	79.66	28.381
22	363.483	80.382	28.837
23	220.751	62.052	21.622
24	321.38	74.057	24.646
25	306.809	75.129	26.66
26	378.882	81.474	28.647
27	388.336	80.953	29.687
28	422.058	83.905	27.792
29	283.175	67.971	24.686
30	397.302	81.916	27.682
31	366.553	77.84	26.18
32	361.29	79.664	29.948
33	235.175	59.859	20.653
34	369.526	82.34	29.033
35	229.084	61.777	22.48
36	336.34	75.624	28.347
37	366.212	77.604	24.952
38	401.591	79.664	27.368
39	245.457	64.278	23.148
40	294.334	71.641	25.272
41	315.483	70.762	24.041
42	222.115	61.575	21.198
43	452.222	86.077	30.668
44	320.551	71.663	24.184
45	214.952	64.278	20.453
46	307.979	79.124	26.329
47	194.241	58.466	20.185
48	438.821	86.573	30.147
49	257.445	66.753	23.756
50	324.742	78.705	27.254
51	376.835	76.836	26.079
52	319.089	73.433	24.86
53	289.753	68.564	23.633
54	342.967	78.951	27.451
55	395.792	78.834	25.641
56	332.393	75.579	26.867
57	373.083	78.504	25.721
58	303.057	71.569	25.641
59	305.201	73.8	24.74
60	299.5	71.011	25.306
61	289.461	68.595	22.815
62	269.092	66.369	22.561
63	260.466	65.196	22.075
64	226.988	62.641	21.662
65	262.903	68.096	25.244
66	437.067	86.674	29.433
67	379.808	78.277	27.48

## Sheet: DatasetS3
Raw data of Fig. 6a-b
Individul cell size comparison of mature seed coat between three methods
Cell	cell size (Manual) (μm2)	cell size (CF method) (μm2)	cell size (CML method) (μm2)
1	285.221	267.727	287.219
2	352.421	321.916	341.847
3	341.7	295.26	313.778
4	301.741	240.243	261.246
5	160.714	163.541	179.329
6	238.196	201.161	216.998
7	506.947	478.975	503.73
8	250.72	225.283	244.872
9	349.302	298.769	320.308
10	270.456	255.837	274.111
11	90.542	108.036	121.778
12	363.581	313.973	333.66
13	194.728	185.713	201.161
14	281.713	284.783	303.934
15	258.566	243.751	261.636
16	216.316	204.572	221.53
17	311.39	285.368	304.811
18	250.671	251.743	269.043
19	308.856	257.347	274.696
20	251.159	245.067	263.098
21	368.6	314.216	334.196
22	255.106	215.585	230.204
23	217.047	227.817	244.288
24	178.306	172.848	188.491
25	198.237	209.884	225.088
26	354.906	284.539	303.349
27	311.487	316.312	336.243
28	266.07	241.169	258.03
29	246.87	225.624	242.338
30	242.874	221.287	237.416
31	274.16	260.515	277.961
32	292.775	267.825	286.05
33	132.986	164.71	177.575
34	251.451	252.767	270.359
35	258.03	237.514	257.25
36	224.552	219.776	236.783
37	226.452	208.665	224.99
38	360.316	302.813	322.208
39	210.079	172.117	187.614
40	309.587	279.228	298.33
41	290.631	289.364	307.833
42	140.393	156.231	171.825
43	330.98	314.996	333.855
44	231.52	202.671	217.875
45	282.298	265.047	283.37
46	208.909	199.845	216.803
47	262.269	267.483	287.95
48	443.694	420.206	442.866
49	273.965	241.12	258.956
50	325.034	333.27	353.25
51	292.58	273.526	293.359
52	200.966	228.791	246.968
53	197.262	192.73	208.032
54	291.167	271.869	289.997
55	327.812	285.27	307.345
56	162.907	161.494	177.526
57	430.878	381.221	400.908
58	326.448	323.962	343.162
59	284.783	243.508	261.246
60	219.386	204.572	221.53
61	425.566	348.766	369.185
62	296.235	247.942	266.606
63	297.112	246.432	263.341
64	290.094	273.331	290.192
65	161.348	207.398	226.306
66	455.779	383.804	405.197
67	268.604	254.326	271.626
68	270.017	242.436	258.761
69	245.506	262.903	281.323
70	277.961	251.841	269.189
71	221.189	212.418	228.158
72	219.873	222.066	237.855
73	300.279	269.286	293.457
74	145.072	174.749	191.658
75	429.611	362.606	383.901
76	324.06	322.842	344.088
77	297.696	276.645	296.868
78	263.487	251.451	267.971
79	276.206	245.457	265.047
80	245.36	221.092	237.709
81	332.783	322.744	345.014
82	165.928	173.725	190.537
83	295.699	300.523	319.041
84	240.097	228.84	247.309
85	265.875	244.239	261.49
86	278.302	302.375	321.331
87	154.087	199.455	215.877
88	342.383	327.617	347.597
89	249.55	232.105	250.038
90	298.086	262.61	281.42
91	323.329	269.822	286.878
92	340.141	268.897	285.514
93	273.77	272.113	290.923
94	322.842	265.973	285.806
95	431.95	370.598	391.796
96	386.24	346.037	365.871
97	278.545	289.217	308.905
98	255.934	237.465	256.422
99	257.786	238.05	253.546
100	370.452	317.579	337.948
101	269.871	273.087	291.898
102	331.613	312.901	332.442
103	468.937	428.88	451.442
104	349.01	287.512	306.809
105	241.169	233.323	251.792
106	238.732	225.088	244.726
107	270.164	256.275	273.039
108	160.909	184.592	200.82
109	255.203	251.743	268.604
110	223.723	252.718	272.064
111	437.262	390.041	410.46
112	340.58	311.39	330.785
113	308.369	265.437	284.247
114	223.918	188.15	203.695
115	298.476	252.182	269.969
116	276.742	264.413	282.882
117	206.765	226.891	243.751
118	248.576	257.055	275.621
119	365.92	356.222	378.249
120	356.758	304.568	325.912
121	390.041	369.136	390.382
122	213.343	226.208	243.898
123	203.013	205.936	223.09
124	292.385	265.144	284.588
125	260.466	238.83	257.835
126	262.903	263.439	281.615
127	403.199	379.564	402.029
128	371.183	298.574	317.92
129	277.376	258.176	274.452
130	302.082	341.116	361.583
131	355.491	313.095	332.442
132	348.133	291.703	311.634
133	231.423	244.336	260.515
134	365.53	331.954	352.031
135	270.115	267.191	285.757
136	295.893	269.14	286.537
137	264.657	262.22	280.153
138	265.924	275.378	294.432
139	271.577	235.808	254.521
140	173.677	152.625	164.32
141	179.67	208.617	226.988
142	308.125	258.858	275.427
143	165.149	159.886	176.308
144	215.877	207.983	215.341
145	239.025	234.688	251.207
146	218.948	199.699	223.918
147	259.979	226.793	243.8
148	265.632	226.647	243.654
149	265.875	244.775	262.903
150	341.311	295.893	314.46
151	204.231	218.022	234.834
152	321.672	307.589	326.789
153	189.27	208.714	223.723
154	381.416	315.629	334.342
155	423.812	350.277	370.695
156	238.099	200.04	214.562
157	275.963	269.384	287.366
158	270.505	254.375	272.405
159	240.73	225.477	242.192
160	205.498	216.706	233.469
161	270.651	232.933	248.43
162	249.55	217.291	232.641
163	271.723	228.596	245.116
164	256.714	246.48	264.072
165	390.919	355.443	375.812
166	357.197	316.458	336.73
167	303.008	281.762	300.523
168	150.773	163.248	176.503
169	238.099	225.721	241.217
170	274.013	277.181	296.381
171	239.853	228.401	245.603
172	233.908	202.476	216.998
173	376.884	340.385	360.608
174	231.374	252.084	269.335
175	237.124	235.906	253.741
176	210.907	195.508	211.687
177	284.296	246.139	262.123
178	235.224	220.799	235.906
179	280.592	237.368	253.498
180	277.278	275.67	295.114
181	357.83	323.573	344.527
182	247.309	277.376	296.381
183	310.269	265.485	283.954
184	280.007	226.744	245.506
185	300.864	280.056	299.353
186	153.6	180.645	195.752
187	315.386	269.043	288.243
188	320.746	327.763	348.377
189	320.161	283.126	302.18
190	314.314	334.878	354.76
191	203.597	222.895	238.927
192	297.112	281.956	301.108
193	297.55	286.878	306.809
194	364.701	264.511	282.834
195	319.041	310.513	332.003
196	123.045	107.744	122.461
197	167.585	168.073	185.518
198	259.686	264.462	282.687
199	341.7	313.242	334.098
200	284.052	255.691	274.598
201	248.478	233.372	251.256
202	154.038	163.053	177.965
203	205.011	205.888	222.164
204	321.526	303.642	323.231
205	283.711	259.345	277.376
206	240.389	215.049	232.3
207	273.282	322.647	342.626
208	192.633	170.899	185.372
209	174.456	157.888	173.92
210	249.794	207.008	223.236
211	403.637	378.638	401.396
212	207.837	206.862	222.943
213	309.1	272.503	289.948
214	200.284	200.43	216.267
215	232.836	242.436	260.612
216	298.038	243.41	260.466
217	324.645	310.172	330.59
218	247.991	243.898	261.928
219	316.117	266.216	286.342
220	194.533	156.718	172.507
221	154.818	177.283	191.463
222	243.167	228.547	246.334
223	165.003	164.418	180.596
224	238.878	241.412	256.568
225	268.653	181.961	200.186
226	306.468	262.659	281.956
227	237.416	212.271	227.28
228	230.399	224.405	243.362
229	137.616	204.231	222.7
230	289.705	269.579	288.73
231	280.153	243.898	261.636
232	263.293	218.363	235.029
233	275.28	257.981	276.645
234	317.091	287.317	306.76
235	192.877	177.039	193.315
236	227.232	256.811	273.721
237	196.044	213.782	230.399
238	305.25	276.596	296.235
239	291.995	261.538	280.836
240	266.119	254.18	272.6
241	257.104	213.831	232.543
242	227.817	221.043	238.001
243	258.225	235.419	252.279
244	254.813	218.899	235.955
245	281.956	266.655	285.075
246	193.315	174.554	189.758
247	241.997	221.628	239.268
248	315.922	298.379	317.335
249	231.764	214.367	231.423
250	223.187	208.665	225.526
251	209.445	188.686	205.4
252	320.99	289.753	307.979
253	284.783	274.647	293.408
254	239.073	198.237	214.513
255	298.525	299.694	318.212
256	339.556	255.837	275.524
257	296.381	277.083	294.773
258	192.974	186.103	200.868
259	179.281	214.221	230.838
260	182.01	193.997	211.54
261	235.565	214.318	231.764
262	223.869	205.839	222.31
263	124.751	133.815	147.313
264	201.161	207.057	223.674
265	207.35	190.001	204.085
266	241.656	240.974	258.176
267	165.246	147.557	161.786
268	222.846	202.671	218.753
269	183.764	164.613	178.257
270	286.147	255.837	274.501
271	183.374	157.985	171.922
272	311.828	308.32	328.105
273	242.436	238.683	255.301
274	198.042	171.386	185.031
275	167.731	162.761	177.185
276	204.572	178.842	193.802
277	293.652	276.742	295.065
278	326.058	280.982	299.402
279	261.1	214.416	229.278
280	253.888	210.663	226.062
281	206.521	185.372	199.553
282	252.913	224.357	240.535
283	175.333	170.753	185.664
284	345.306	331.272	353.591
285	346.086	300.474	319.772
286	324.547	360.657	295.991
287	252.036	214.562	232.056
288	384.535	361.193	382.878
289	244.531	239.463	256.714
290	317.043	332.929	351.983
291	233.226	186.347	202.184
292	414.407	407.292	428.441
293	290.192	270.407	287.56
294	348.182	329.713	348.523
295	205.059	197.408	213.831
296	265.388	229.084	248.381
297	334.001	297.794	316.019
298	199.845	126.018	208.714
299	235.077	212.466	229.961
300	338.825	322.793	341.7
301	302.521	277.619	294.821
302	266.509	264.998	283.077
303	312.608	318.602	339.118
304	238.147	217.047	233.81
305	312.852	309.83	328.202
306	323.719	292.921	311.146
307	307.345	276.499	294.968
308	255.398	231.325	247.358
309	308.174	296.771	315.337
310	399.934	375.227	395.938
311	249.356	234.834	250.623
312	309.489	288.243	306.322
313	381.416	335.17	355.491
314	392.673	358.074	378.346
315	322.354	288.438	307.248
316	216.17	222.407	237.758
317	393.696	361.095	382.975
318	197.847	196.288	210.663
319	179.817	185.177	199.114
320	371.28	355.832	376.007
321	258.127	220.702	235.808
322	332.149	347.402	367.138
323	306.419	299.743	318.992
324	264.998	264.998	282.541
325	333.026	320.308	340.726
326	311.682	264.413	282.298
327	152.82	165.539	180.499
328	300.474	262.367	279.861
329	351.593	327.958	348.718
330	348.035	282.298	301.254
331	218.996	211.784	228.596
332	236.149	224.6	241.607
333	255.934	233.372	251.597
334	218.314	199.406	215.39
335	246.578	226.744	244.629
336	315.971	305.981	324.84
337	245.262	243.021	259.735
338	223.723	231.374	249.502
339	250.671	253.449	272.356
340	228.206	213.587	230.009
341	175.869	171.191	184.933
342	316.458	288.974	307.54
343	382.829	330.98	352.031
344	307.15	289.364	307.15
345	230.058	212.515	228.158
346	240.389	196.239	212.954
347	495.251	469.619	493.302
348	390.285	350.326	372.011
349	352.275	316.702	337.12
350	270.115	255.885	275.573
351	272.795	279.179	298.233
352	226.939	220.604	237.66
353	257.883	234.298	254.424
354	280.3	291.313	309.002
355	313.388	314.265	332.588
356	306.127	283.808	302.375
357	264.413	245.603	263.293
358	246.919	217.437	234.298
359	298.671	282.346	301.351
360	230.497	207.203	222.018
361	505.046	464.6	488.965
362	324.937	288.925	307.54

## Sheet: DatasetS4
Raw data of Fig. 6d and Fig. S1j
Average cell size comparison of mature seed coat between three methods
sample	cell size (TF method) (μm2)	cell size (CF method) (μm2)	cell size (CML method) (μm2)	difference between two regions of one sample (CML method) (%)
sample1-1	268.306	253.334	271.573	1.05257
sample1-2	276.69	251.219	268.745
sample2-1	260.415	239.368	259.537	4.64306
sample2-2	245.947	231.497	248.021
sample3-1	282.577	273.179	292.307	2.85959
sample3-2	271.044	265.948	284.181
sample4-1	268.306	258.277	277.199	3.33518
sample4-2	268.306	250.038	268.252
sample5-1	250.588	237.885	256.516	3.59227
sample5-2	235.064	229.548	247.621
sample6-1	273.838	252.846	270.813	6.35374
sample6-2	248.246	236.705	254.634
sample7-1	271.044	234.363	261.645	5.53775
sample7-2	271.044	258.197	276.135
sample8-1	239.3	225.427	246.562	7.0167
sample8-2	252.974	240.376	263.863
sample9-1	252.974	252.116	270.007	16.5446
sample9-2	230.976	214.099	231.677
sample10-1	279.603	271.168	292.866	0.0290058
sample10-2	291.893	274.321	292.951
sample11-1	282.577	273.998	293.215	2.07187
sample11-2	288.72	273.14	299.29
sample12-1	257.886	241.007	263.146	7.24972
sample12-2	279.603	261.284	282.223
sample13-1	298.453	279.326	303.051	0.128029
sample13-2	291.893	282.511	303.439
sample14-1	276.69	256.625	275.293	0.117512
sample14-2	268.306	255.567	274.97
sample15-1	262.993	248.248	267.614	11.3088
sample15-2	320.027	321.161	297.878
sample16-1	285.616	262.239	284.722	1.17263
sample16-2	271.044	257.808	281.422
sample17-1	316.218	293.23	317.731	11.4703
sample17-2	285.616	259.948	285.037
sample18-1	276.69	253.221	272.951	4.23966
sample18-2	282.577	267.098	284.523
sample19-1	285.616	276.171	299.867	1.5881
sample19-2	305.314	284.536	304.629
sample20-1	265.623	258.827	274.497	0.0245913
sample20-2	273.838	252.54	274.43
sample21-1	312.497	293.752	317.391	3.86359
sample21-2	295.136	284.23	305.585
sample22-1	308.864	303.821	330.353	9.82437
sample22-2	285.616	273.729	300.801
sample23-1	320.027	269.783	299.604	15.81
sample23-2	323.93	320.028	346.972
sample24-1	301.844	290.494	315.82	6.88818
sample24-2	279.603	272.699	295.467
sample25-1	312.497	289.627	316.446	3.36003
sample25-2	298.453	280.959	306.159
sample26-1	282.577	274.634	296.045	6.33827
sample26-2	273.838	259.532	278.399
sample27-1	268.306	256.38	271.291	14.5205
sample27-2	301.844	285.757	310.684
sample28-1	282.577	263.677	290.212	15.7557
sample28-2	257.886	231.361	250.711
sample29-1	320.027	306.69	330.312	0.48287
sample29-2	316.218	311.489	331.907
sample30-1	298.453	293.581	313.772	5.86603
sample30-2	291.893	276.803	296.386
sample31-1	332.029	317.434	339.013	7.46924
sample31-2	312.497	295.352	315.451
sample32-1	308.864	287.665	320.882	0.397974
sample32-2	312.497	293.408	322.159
sample33-1	336.231	314.014	348.166	5.7252
sample33-2	336.231	304.608	329.312
sample34-1	344.965	319.972	355.087	5.97293
sample34-2	316.218	314.931	335.073
sample35-1	320.027	303.707	333.412	13.6161
sample35-2	291.893	274.88	293.455
sample36-1	305.314	302.791	322.956	0.380038
sample36-2	312.497	304.754	324.184
sample37-1	265.623	258.094	269.4	6.70177
sample37-2	252.974	234.996	252.48
sample38-1	225.104	205.138	226.687	14.8095
sample38-2	255.407	239.281	260.258
sample39-1	243.691	227.515	245.087	0.977027
sample39-2	237.163	230.604	247.481
sample40-1	245.947	220.71	236.352	20.4488
sample40-2	282.577	267.377	284.683
sample41-1	230.976	222.055	239.652	4.91315
sample41-2	227.028	210.167	228.429
sample42-1	221.352	201.059	219.253	21.4383
sample42-2	265.623	250.685	266.257
sample43-1	248.246	225.878	244.423	1.00007
sample43-2	252.974	232.725	246.867
sample44-1	219.523	194.509	210.379	24.0943
sample44-2	255.407	241.543	261.068
sample45-1	273.838	253.611	274.588	9.31581
sample45-2	248.246	231.678	251.188
sample46-1	239.3	215.057	235.651	7.17449
sample46-2	248.246	233.54	252.558
sample47-1	228.985	212.434	228.109	2.43929
sample47-2	233.002	214.737	233.674
sample48-1	239.3	224.489	237.748	0.451274
sample48-2	235.064	217.835	238.82
sample49-1	255.407	240.28	258.007	15.5647
sample49-2	301.844	278.461	298.165
sample50-1	268.306	245.277	269.965	8.91228
sample50-2	288.72	274.64	294.025
sample51-1	295.136	287.423	310.968	3.18008
sample51-2	298.453	276.477	301.383
sample52-1	255.407	253.874	273.41	0.833471
sample52-2	276.69	253.301	275.688
sample53-1	257.886	241.217	262.404	2.0985
sample53-2	265.623	241.257	257.011
sample54-1	245.947	226.216	244.578	15.48
sample54-2	273.838	265.738	282.438
sample55-1	301.331	275.013	293.674	5.25196
sample55-2	287.998	261.192	279.02
sample56-1	271.198	247.5	265.412	2.96627
sample56-2	278.152	254.311	273.285
sample57-1	258.284	235.203	251.443	3.26954
sample57-2	246.544	224.311	243.482
sample58-1	248.426	230.651	250.257	1.31666
sample58-2	250.337	236.274	253.553
sample59-1	256.25	239.681	258.468	4.58357
sample59-2	248.426	228.709	247.14
sample60-1	235.825	214.64	229.943	1.15707
sample60-2	235.825	213.4	232.603
sample61-1	248.426	234.442	246.847	15.5853
sample61-2	222.903	201.08	213.562
sample62-1	225.999	213.163	228.899	4.61556
sample62-2	244.69	221.26	239.464
sample63-1	252.277	233.711	253.3	10.6981
sample63-2	212.704	208.179	228.82
sample64-1	278.152	265.337	280.092	3.85394
sample64-2	287.998	274.418	290.887
sample65-1	221.386	203.365	224.067	10.2206
sample65-2	242.864	227.744	246.968
sample66-1	282.989	260.156	281.712	10.4488
sample66-2	290.57	283.925	311.148
sample67-1	234.128	225.866	244.042	13.8882
sample67-2	264.584	258.564	277.935
sample68-1	309.941	304.386	330.037	4.26865
sample68-2	304.148	295.476	316.526
sample69-1	298.567	289.883	310.177	5.98921
sample69-2	278.152	271.831	292.65
sample70-1	256.25	242.309	259.559	1.79267
sample70-2	258.284	243.773	264.212
sample71-1	256.25	260.899	277.068	5.17307
sample71-2	252.277	256.31	263.44
sample72-1	266.752	257.464	277.937	4.51101
sample72-2	280.55	265.563	290.475
sample73-1	271.198	283.779	300.821	3.82646
sample73-2	278.152	275.491	289.735
sample74-1	244.69	239.457	256.584	6.64085
sample74-2	241.065	233.146	240.606
sample75-1	285.472	278.876	295.181	4.31089
sample75-2	262.45	265.229	282.982
sample76-1	250.337	236.48	255.135	7.30177
sample76-2	230.807	218.331	237.773
sample77-1	287.998	275.606	297.404	15.6524
sample77-2	252.277	237.969	257.153
sample78-1	237.546	231.526	238.786	5.64046
sample78-2	244.69	235.861	252.255
sample79-1	216.959	205.346	223.089	3.94432
sample79-2	235.825	214.313	231.888
sample80-1	252.277	235.606	258.027	23.3905
sample80-2	309.941	296.415	318.38
sample81-1	242.864	238.809	259.32	2.14393
sample81-2	242.864	233.354	253.877
sample82-1	262.45	245.531	264.626	0.869646
sample82-2	244.69	244.054	262.344
sample83-1	258.284	242.706	258.273	12.0619
sample83-2	287.998	271.072	289.426
sample84-1	273.477	275.856	296.432	2.17489
sample84-2	268.957	290.921	302.88
sample85-1	335.503	317.578	341.341	1.28678
sample85-2	325.438	308.634	337.005
sample86-1	285.472	283.049	304.57	7.9749
sample86-2	278.152	257.747	282.075
sample87-1	275.795	273.143	293.267	5.61956
sample87-2	264.584	258.085	277.663
sample88-1	244.69	229.062	247.007	6.46159
sample88-2	260.35	244.478	262.968
sample89-1	298.567	290.583	312.922	11.8499
sample89-2	273.477	260.189	279.77
sample90-1	275.795	255.829	275.937	0.587495
sample90-2	268.957	256.437	274.325
sample91-1	258.284	242.488	260.733	10.204
sample91-2	275.795	265.781	287.338
sample92-1	252.277	237.729	257.32	9.73803
sample92-2	273.477	263.17	282.378
sample93-1	312.921	298.655	321.576	6.91744
sample93-2	290.57	280.332	300.77
sample94-1	298.567	292.72	315.733	3.83437
sample94-2	322.216	298.423	327.84
sample95-1	260.35	233.809	261.17	0.868583
sample95-2	266.752	244.129	263.439
sample96-1	295.853	281.432	307.807	3.72628
sample96-2	293.187	272.56	296.749
sample97-1	290.57	278.673	300.239	4.88821
sample97-2	275.795	257.755	286.246
sample98-1	315.959	305.311	332.098	5.70642
sample98-2	301.331	291.094	314.171
sample99-1	307.017	289.637	311.637	8.42866
sample99-2	322.216	309.907	337.903
sample100-1	335.503	318.856	347.589	2.32984
sample100-2	365.66	327.777	355.687
sample101-1	298.567	281.59	302.775	6.64248
sample101-2	315.959	299.438	322.887
sample102-1	293.187	293.196	315.863	0.670196
sample102-2	298.567	293.152	313.76
sample103-1	254.248	237.377	255.355	7.63532
sample103-2	268.957	255.369	274.853
sample104-1	266.752	246.211	264.985	0.273896
sample104-2	256.25	245.767	264.261
sample105-1	338.998	303.121	330.221	3.92512
sample105-2	301.331	294.435	317.749
sample106-1	280.55	259.099	279.524	6.651
sample106-2	254.248	245.264	262.092
sample107-1	312.921	298.746	320.633	0.928206
sample107-2	328.725	304.019	323.609
sample108-1	307.017	277.187	297.444	1.95633
sample108-2	287.998	272.563	291.737
sample109-1	290.57	274.895	296.931	3.75095
sample109-2	264.584	264.812	286.196
sample110-1	312.921	311.494	331.462	21.8368
sample110-2	262.45	248.319	272.054
sample111-1	290.57	274.076	297.749	0.845754
sample111-2	293.187	279.957	300.267
sample112-1	275.795	263.472	281.879	10.596
sample112-2	298.567	287.689	311.747
sample113-1	265.392	241.908	260.707	7.82426
sample113-2	278.03	261.897	281.105
sample114-1	245.321	223.774	241.815	6.08305
sample114-2	258.346	238.863	256.525
sample115-1	270.307	247.257	266.197	12.7875
sample115-2	243.276	216.174	236.016
sample116-1	320.804	295.701	315.787	15.7685
sample116-2	263.001	254.785	272.775
sample117-1	283.429	269.802	288.207	5.62425
sample117-2	300.96	285.175	304.417
sample118-1	267.827	249.062	266.806	2.31336
sample118-2	256.08	241.74	260.774
sample119-1	286.207	266.844	285.231	2.15247
sample119-2	275.407	260.712	279.221
sample120-1	272.833	256.361	276.222	3.32246
sample120-2	280.703	258.312	285.399
sample121-1	278.03	261.087	283.87	5.23958
sample121-2	267.827	250.096	269.737
sample122-1	310.565	290.155	317.195	0.624289
sample122-2	317.317	292.137	319.175
sample123-1	263.001	251.423	269.383	6.50779
sample123-2	241.266	233.584	252.923
sample124-1	217.859	208.591	226.781	11.9267
sample124-2	251.665	233.64	253.828
sample125-1	224.563	210.561	230.229	1.22172
sample125-2	226.303	210.143	227.45
sample126-1	239.288	235.894	253.377	13.4283
sample126-2	228.071	207.327	223.381
sample127-1	256.08	251.54	269.786	10.5482
sample127-2	247.399	224.061	244.044
sample128-1	241.266	220.726	241.206	4.74869
sample128-2	239.288	234.787	252.66
sample129-1	226.303	217.848	234.208	5.38153
sample129-2	245.321	228.437	246.812
sample130-1	224.563	219.067	233.831	0.154749
sample130-2	237.343	218.111	234.193
sample131-1	237.343	225.586	242.676	6.76198
sample131-2	221.16	212.74	227.305
sample132-1	226.303	203.197	219.153	2.24773
sample132-2	217.859	214.613	224.079
sample133-1	283.429	273.853	295.141	5.65312
sample133-2	275.407	258.193	279.349
sample134-1	300.96	297.769	318.168	7.56233
sample134-2	291.931	281.522	295.799
sample135-1	280.703	266.985	285.389	9.23295
sample135-2	256.08	241.679	261.266
sample136-1	297.889	293.825	315.174	0.0400526
sample136-2	294.88	295.645	315.3
sample137-1	237.343	223.152	240.123	11.251
sample137-2	263.001	249.229	267.139
sample138-1	300.96	291.004	310.543	0.997874
sample138-2	297.889	291.793	313.642
sample139-1	239.288	221.411	238.264	6.87852
sample139-2	221.16	208.489	222.93
sample140-1	221.16	219.121	235.264	10.1649
sample140-2	214.655	194.42	213.556
sample141-1	267.827	273.061	293.595	3.1502
sample141-2	286.207	281.942	302.844
sample142-1	280.703	267.847	286.14	3.69126
sample142-2	275.407	260.391	275.954
sample143-1	328.013	310.981	332.462	12.4185
sample143-2	291.931	276.956	295.736
sample144-1	265.392	252.815	270.888	3.66794
sample144-2	263.001	245.853	261.304
sample145-1	275.407	247.852	265.762	2.19434
sample145-2	272.833	256.794	271.594
sample146-1	310.565	290.018	309.14	7.37045
sample146-2	275.407	269.692	287.919
sample147-1	291.931	286.813	307.711	12.5924
sample147-2	317.317	326.866	346.459
sample148-1	286.207	268.377	287.045	14.607
sample148-2	320.804	307.791	328.974
sample149-1	300.96	302.409	322.221	1.12098
sample149-2	310.565	297.026	318.649
sample150-1	291.931	279.167	297.251	8.91151
sample150-2	272.833	255.893	272.929
sample151-1	320.804	298.459	321.7	6.35588
sample151-2	294.88	283.224	302.475
sample152-1	278.03	270.876	289.275	6.41342
sample152-2	272.833	253.99	271.84
sample153-1	267.827	246.589	265.989	2.18272
sample153-2	272.833	257.274	271.795
sample154-1	278.03	268.474	287.729	2.40264
sample154-2	267.827	263.278	280.978
sample155-1	307.296	289.815	309.117	4.15051
sample155-2	313.905	302.353	321.947
sample156-1	286.207	285.996	306.239	1.46267
sample156-2	294.88	289.59	310.718
sample157-1	331.74	321.369	342.575	9.36805
sample157-2	291.931	292.175	313.232
sample158-1	331.74	342.268	364.723	3.82092
sample158-2	364.914	357.224	378.659
sample159-1	331.74	299.531	320.781	7.88803
sample159-2	289.041	278.527	297.328
sample160-1	294.88	291.664	306.89	11.6915
sample160-2	320.804	321.406	342.77
sample161-1	278.03	264.658	281.182	4.41327
sample161-2	286.207	272.815	293.591
sample162-1	283.429	270.145	290.528	9.6976
sample162-2	313.905	296.432	318.702
sample163-1	328.013	326.57	347.683	2.46369
sample163-2	339.455	347.508	339.323
sample164-1	297.889	277.534	297.537	1.16696
sample164-2	291.931	282.843	301.009
sample165-1	304.095	296.542	317.091	3.54458
sample165-2	304.095	286.147	306.236
sample166-1	291.931	292.994	313.305	2.42806
sample166-2	313.905	301.504	320.913
sample167-1	310.565	310.786	331.891	2.01221
sample167-2	324.368	318.036	338.569
sample168-1	291.931	273.682	292.244	4.68848
sample168-2	300.96	286.118	305.946
sample169-1	272.833	260.825	279.621	16.9443
sample169-2	324.368	305.504	327
sample170-1	283.429	269.813	288.29	1.54345
sample170-2	283.429	275.049	292.74
sample171-1	313.905	314.939	337.061	7.91476
sample171-2	289.041	290.16	312.34
sample172-1	310.565	299.699	320.373	0.223577
sample172-2	300.96	300.075	319.658
Average value	276.827	263.249	283.017	6.27367

## Sheet: DatasetS5
Raw data of Fig. 7c
Cell parameters of developing seed coat based on the CML method
Seed coat sample	Cell	Area (μm2)	Perimeter (μm)	Feret's diameter (μm)
20DAF	1	146.68	53.455	17.977
20DAF	2	182.204	62.026	23.887
20DAF	3	284.685	72.029	23.858
20DAF	4	350.082	79.784	27.275
20DAF	5	164.856	55.943	20.002
20DAF	6	247.894	77.617	30.925
20DAF	7	295.504	70.357	25.987
20DAF	8	222.456	69.714	28.566
20DAF	9	301.303	70.695	23.329
20DAF	10	258.663	68.1	23.121
20DAF	11	203.987	60.421	21.445
20DAF	12	294.188	73.296	26.351
20DAF	13	262.123	72.855	27.801
20DAF	14	203.695	62.392	20.468
20DAF	15	218.509	67.418	25.39
20DAF	16	250.428	68.283	26.736
20DAF	17	240.681	61.474	22.647
20DAF	18	281.031	67.538	22.625
20DAF	19	293.749	70.089	24.256
20DAF	20	190.44	60.323	22.867
20DAF	21	146.192	55.697	23.044
20DAF	22	326.935	78.897	29.452
20DAF	23	222.797	59.31	19.691
20DAF	24	257.64	69.853	26.072
20DAF	25	293.749	71.061	25.295
20DAF	26	245.701	67.73	24.615
20DAF	27	276.06	78.411	30.513
20DAF	28	198.675	57.999	21.644
20DAF	29	301.692	72.565	27.449
20DAF	30	217.973	61.032	22.115
20DAF	31	194.874	57.589	19.011
20DAF	32	275.329	67.311	24.623
20DAF	33	274.16	68.43	22.699
20DAF	34	297.307	73.76	26.458
20DAF	35	280.982	74.05	28.001
20DAF	36	186.883	57.072	18.328
20DAF	37	266.899	73.287	27.073
20DAF	38	250.817	66.049	24.127
20DAF	39	308.32	78.893	30.773
20DAF	40	243.313	69.938	25.775
20DAF	41	199.894	58.226	20.942
20DAF	42	233.323	66.223	24.351
20DAF	43	289.071	69.688	22.867
20DAF	44	214.367	61.777	22.436
20DAF	45	297.112	76.283	30.384
20DAF	46	237.611	62.12	21.152
20DAF	47	167.439	53.843	20.506
20DAF	48	268.702	72.934	27.822
20DAF	49	231.715	60.153	21.431
20DAF	50	186.59	58.324	19.688
20DAF	51	240.097	66.504	24.041
20DAF	52	224.405	69.38	25.601
20DAF	53	210.225	59.926	21.769
30DAF	1	327.568	77.484	29.045
30DAF	2	541.058	98.488	33.201
30DAF	3	353.834	81.216	30.814
30DAF	4	570.443	95.238	33.18
30DAF	5	441.55	86.157	28.136
30DAF	6	333.903	82.171	28.471
30DAF	7	459.873	86.327	29.002
30DAF	8	352.86	78.866	27.533
30DAF	9	358.561	78.156	28.586
30DAF	10	273.477	68.333	24.147
30DAF	11	427.077	86.844	29.627
30DAF	12	269.628	73.451	29.683
30DAF	13	192.243	56.464	19.839
30DAF	14	362.898	77.645	27.291
30DAF	15	413.189	83.937	28.534
30DAF	16	268.068	74.691	27.167
30DAF	17	293.798	70.758	23.25
30DAF	18	381.513	78.38	27.826
30DAF	19	345.112	78.598	29.161
30DAF	20	459.19	86.97	29.882
30DAF	21	377.907	81.408	28.041
30DAF	22	368.649	85.895	32.456
30DAF	23	221.725	61.112	20.588
30DAF	24	325.229	75.382	25.668
30DAF	25	422.058	88.78	30.596
30DAF	26	299.353	76.547	30.21
30DAF	27	303.301	74.129	26.597
30DAF	28	220.799	60.358	19.789
30DAF	29	468.206	91.625	34.002
30DAF	30	429.66	80.534	26.609
30DAF	31	292.336	71.887	24.38
30DAF	32	202.818	60.635	21.028
30DAF	33	300.767	72.155	25.904
30DAF	34	245.847	64.969	23.496
30DAF	35	357.635	75.507	27.008
30DAF	36	444.181	83.41	28.613
30DAF	37	293.798	75.504	27.885
30DAF	38	230.984	63.404	21.368
30DAF	39	408.949	83.268	29.049
30DAF	40	316.409	72.966	27.167
30DAF	41	277.668	70.995	26.411
30DAF	42	351.398	74.807	25.272
30DAF	43	343.893	73.858	24.478
30DAF	44	332.052	74.432	25.794
30DAF	45	346.427	78.103	28.82
30DAF	46	274.306	69.781	23.624
30DAF	47	328.446	79.008	28.661
30DAF	48	420.352	83.549	28.596
30DAF	49	324.304	72.663	23.036
30DAF	50	353.152	76.775	27.353
30DAF	51	334.245	73.47	24.712
30DAF	52	596.465	97.204	32.045
30DAF	53	328.299	77.081	25.41
30DAF	54	238.732	64.291	24.126
30DAF	55	217.778	60.947	20.919

## Sheet: DatasetS6
Raw data of Fig. 8e
Embryo cell parameters based on the CML method
Cell	Area (μm2)	Perimeter (μm)	Feret's diameter (μm)
1	210.809	55.943	18.513
2	176.162	51.519	16.48
3	135.277	45.155	15.31
4	136.641	46.792	16.116
5	232.836	58.418	19.135
6	247.455	60.799	19.2
7	182.448	52.411	16.593
8	142.148	45.726	15.31
9	188.637	53.758	17.577
10	99.46	39.255	12.957
11	123.971	43.228	13.961
12	199.748	53.597	17.089
13	195.118	54.07	17.793
14	149.409	47.675	15.58
15	165.928	49.677	16.438
16	200.479	54.23	17.383
17	171.386	52.411	17.305
18	99.557	39.46	13.428
19	128.893	44.348	15.277
20	159.886	49.441	16.403
21	172.653	50.841	16.761
22	134.058	45.489	15.069
23	231.325	58.15	18.919
24	315.873	68.992	21.441
25	170.899	51.755	18.292
26	177.819	50.819	16.192
27	211.102	55.889	18.185
28	224.844	57.838	18.065
29	195.8	53.553	16.79
30	195.313	53.521	17.254
31	187.419	52.767	18.103
32	122.558	43.099	14.954
33	129.185	45.413	14.736
34	180.986	51.777	17.378
35	129.624	43.777	14.364
36	187.224	52.143	17.192
37	123.533	42.367	13.745
38	106.038	40.655	14.021
39	190.927	52.272	17.084
40	136.398	45.574	14.526
41	182.789	54.618	18.087
42	122.363	42.474	14.226
43	104.966	40.526	14.107
44	146.144	47.309	16.211
45	115.833	41.15	13.175
46	154.282	48.46	16.389
47	137.226	44.994	15.717
48	138.103	45.048	15.037
49	129.185	45.391	14.726
50	278.643	63.448	20.142
51	183.228	52.25	16.985
52	130.793	45.931	16.425
53	180.986	52.326	16.848
54	182.643	52.433	17.333
55	148.19	47.104	16.031
56	112.032	41.56	13.457
57	210.809	55.372	17.858
58	115.2	42.689	13.83
59	129.38	43.799	14.713
60	150.871	48.923	16.331
61	100.678	39.072	13.473
62	232.885	60.465	20.132
63	135.277	45.855	15.079
64	155.549	48.709	16.687
65	172.848	51.109	17.421
66	177.526	51.519	17.383
67	146.923	47.88	15.797
68	140.052	46.609	16.356
69	161.786	48.397	16.169
70	185.567	51.412	16.593
71	212.807	56.148	18.796
72	163.882	49.677	16.004
73	154.379	49.851	17.084
74	175.967	51.184	17.22
75	154.915	49.173	16.042
76	97.949	39.643	13.175
77	185.469	53.856	17.908
78	134.643	44.013	14.405
79	231.13	59.604	18.99
80	146.436	46.577	14.871
81	142.976	46.426	16.103
82	175.041	51.024	16.511
83	173.725	52.014	18.087
84	160.86	50.368	16.603
85	170.168	50.787	16.586
86	130.452	44.972	15.289
87	126.944	43.701	15.013
88	119.878	43.679	16.241
89	137.177	45.984	15.808
90	114.517	41.538	13.603
91	257.64	61.767	20.497
92	137.323	46.729	15.711
93	217.827	58.614	19.267
94	155.597	48.45	15.5
95	202.33	54.694	17.947
96	166.172	50.163	16.45
97	137.226	45.748	15.377
98	112.519	42.216	14.962
99	199.991	55.243	18.529
100	284.442	64.978	21.725
101	148.531	49.356	17.036
102	116.662	43.036	15.148
103	137.128	45.177	14.185
104	232.885	60.617	20.521
105	153.21	47.75	16.151
106	85.181	38.893	14.238
107	215.39	58.097	18.502
108	124.605	45.155	15.749

## Sheet: DatasetS7
Raw data of Fig.9c
Silique wall cell parameters based on the CML method
Silique wall sample	Cell	Area (μm2)	Perimeter (μm)	Feret's diameter (μm)
10DAF	1	1735.85	211.118	89.824
10DAF	2	894.549	153.048	64.934
10DAF	3	1277.9	188.609	74.421
10DAF	4	1255.78	170.044	67.965
10DAF	5	3162.54	315.913	134.792
10DAF	6	2777.43	305.167	131.286
10DAF	7	1688.86	236.256	96.607
10DAF	8	1226.99	179.867	76.661
10DAF	9	3096.37	349.874	151.16
10DAF	10	1503.64	218.894	94.727
10DAF	11	2534.26	295.648	130.401
10DAF	12	1625.42	239.51	102.492
10DAF	13	2797.99	382.395	172.112
10DAF	14	2067.9	223.722	93.931
10DAF	15	2926.42	245.472	85.65
10DAF	16	2575.97	243.247	102.068
10DAF	17	1060.38	170.329	75.781
10DAF	18	2218.85	247.457	101.122
10DAF	19	1410.64	174.817	69.864
10DAF	20	2577.92	325.773	142.303
10DAF	21	1157.69	175.02	77.059
10DAF	22	1397.13	221.4	97.861
10DAF	23	1953.36	249.478	108.039
10DAF	24	2542.68	291.5	126.423
10DAF	25	2085.72	262.708	113.903
10DAF	26	2453.6	236.926	91.083
30DAF	1	6926.93	424.509	170.987
30DAF	2	7357.66	396.184	167.827
30DAF	3	5607.33	335.741	127.2
30DAF	4	9278.72	455.368	184.71
30DAF	5	5163.29	292.582	101.539
30DAF	6	8515.94	490.441	206.773
30DAF	7	9995.3	611.482	268.517
30DAF	8	7076.51	491.284	213.859
30DAF	9	10159	597.464	257.903
30DAF	10	4329.23	289.22	116.115
30DAF	11	6711.57	365.918	135.748
30DAF	12	6566.69	456.368	204.417
30DAF	13	5130.39	321.403	121.316
30DAF	14	6800.85	440.365	176.539
30DAF	15	5910.41	429.19	185.038
30DAF	16	4785.81	316.879	122.265
30DAF	17	7376.46	460.012	190.833
30DAF	18	8145.51	490.462	211.328
30DAF	19	7677.19	393.022	152.767
30DAF	20	6019.27	396.258	157.346
30DAF	21	5644.92	341.799	130.821
30DAF	22	8664.74	487.137	201.801
30DAF	23	8146.29	447.822	190.115
30DAF	24	7576.16	387.142	151.317
30DAF	25	7099.23	380.203	142.486
30DAF	26	4595.51	305.401	122.942

## Sheet: DatasetS8
Raw data of Fig. S1h
Individel cell parameters of mature seed coat based on the CF method
Cell	Area (μm2)	Perimeter (μm)	Feret's diameter (μm)
1	245.116	64.198	22.22
2	300.718	80.512	30.668
3	381.513	78.219	28.098
4	443.109	83.937	28.377
5	302.862	74.7	25.077
6	278.935	70.067	26.231
7	283.857	66.495	21.82
8	443.986	84.025	27.743
9	368.649	75.637	26.064
10	328.397	73.947	25.533
11	188.101	59.734	20.929
12	315.922	71.735	24.854
13	235.419	61.289	21.104
14	239.853	64.104	21.45
15	324.06	72.528	25.556
16	289.217	69.964	22.921
17	193.607	58.337	19.307
18	220.409	64.224	21.957
19	196.97	56.665	21.416
20	183.52	55.612	19.054
21	354.468	77.345	27.693
22	341.749	77.702	28.139
23	205.449	59.974	21
24	293.506	69.157	22.96
25	303.106	71.979	24.042
26	286.635	72.373	26.064
27	358.074	79.342	28.062
28	366.504	78.068	28.566
29	399.739	81.515	27.189
30	265.437	65.527	23.894
31	376.397	79.525	27.08
32	345.209	75.267	25.062
33	340.433	77.898	29.333
34	218.265	57.91	19.962
35	346.622	79.821	28.046
36	212.028	58.762	21.431
37	315.824	73.492	27.574
38	343.211	72.899	24.256
39	380.685	77.22	26.755
40	228.791	61.834	22.3
41	275.232	69.197	24.574
42	297.745	68.813	23.416
43	206.083	59.626	20.7
44	428.831	83.763	29.985
45	301.546	69.219	23.356
46	198.237	61.705	19.843
47	287.219	75.485	25.533
48	179.914	55.893	19.562
49	415.089	84.258	29.452
50	239.658	64.309	22.96
51	304.373	73.924	26.098
52	358.025	74.521	25.455
53	299.889	69.74	24.24
54	271.918	66.615	22.946
55	311.439	73.631	26.269
56	321.77	76.012	26.464
57	375.032	76.39	25.181
58	353.396	76.555	25.1
59	285.026	68.996	24.787
60	180.109	55.426	18.163
61	282.346	68.255	24.34
62	284.003	70.42	23.63
63	271.528	66.151	22.218
64	252.523	64.42	21.943
65	244.531	62.44	21.104
66	210.615	60.38	21.013
67	243.946	65.523	24.207
68	414.943	84.23	28.655
69	360.072	75.467	26.696
70	342.431	72.956	24.232
